# Supplementary material for: Adaptation Shapes Local Cortical Reactivity: From Bifurcation Diagram and Simulations to Human Physiological and Pathological Responses
Source: eNeuro. 2023 Jul 24;10(7):ENEURO.0435-22.2023. doi: 10.1523/ENEURO.0435-22.2023 (PMC10368205; doi:10.1523/ENEURO.0435-22.2023)
Supplement: Extended Data 1 — Code accessibility statement. The included computer code is in two parts. First is a MATLAB script entitled “SpikingNeuronNetwork_Perseo.m” to simulate our networks through Perseo, which is open-source software available at https://github.com/mauriziomattia/Perseus. Also, a Python code entitled “SpikingNeuronNetwork_nest.py” allows the simulation of the spiking neuron network presented in this work using the NEST. This Python code provides an explicit and detailed implementation of the spiking neuron network we modeled. The second part is made of two MATLAB scripts entitled “main_1Module.m” and “main_2Modules.m.” These scripts were used to present and analyze the firing rate time series of the single-module and two-module spiking neuron networks having specific excitation and adaptation levels. Download Extended Data 1, ZIP file. [file enu-eN-NWR-0435-22-s01.zip › Adaptation_and_cortical_responses-main/analysis/main_2Modules.m]

%%%%%%%%%%%%%%%%%%%%%%%%%%%%%%%%%%%%%%%%%%%%%%%%%%%%%%%%%%%%%%%%%%%%%%%%%%%
%%%%%%%%%%% TWO-MODULE NETWORK: PLOT and ANALYZE SPIKING NETWORK DATA %%%%%
%%%%%%%%%%%%%%%%%%%%%%%%%%%%%%%%%%%%%%%%%%%%%%%%%%%%%%%%%%%%%%%%%%%%%%%%%%%
%
% This script, which paralles main_1Module.m designed for the single-module
% network, shows how to plot and analyze firing rate time-series obtained
% through simulations of two-module spiking neuron networks having specific
% excitation and adaptation levels.
% This code is structure as follows:
% 1) set excitation and adaptation levels
% 2) load corresponding firing rate simulations and preprocess data
% 3) make figures of firing rate activity
% 4) compute probability of off periods in both spontaneous and stimulus-evoked activity
% 5) time-frequency analysis
%
%%%%%%%%%%%%%%%%%%%%%%%%%%%%%%%%%%%%%%%%%%%%%%%%%%%%%%%%%%%%%%%%%%%%%%%%%%%

clear all
num_mod = 2;                        % number of modules in the network
realization = 1;                    % trial to be plotted

%%%%%%%%%%%%%%%%%%%%%%%%%%%%%%%%%%%%%%%%%%%%%%%%%%%%%%%%%%%%%%%%%%%%%%%%%%%
%% Set excitation and adaptation levels
C_ext = 3283.7;                     % excitation value used for Fig. 3
g_c = 0.078;                        % adaptation values ([0.048 0.078]) used for Fig. 3


%%%%%%%%%%%%%%%%%%%%%%%%%%%%%%%%%%%%%%%%%%%%%%%%%%%%%%%%%%%%%%%%%%%%%%%%%%%
%% Load simulated data and preprocess data %%%%%%%%%%%%%%%%%%%%%%%%%%%%%%%%
% This is an example of loading the firing rate of spiking neuron network
% characterized by a specific excitation and adaptatation level set
% above.
path_data = '';                     % set here the correct path
load([path_data,'R_1_2M_rate_Cext_',num2str(C_ext),'_Gc_',num2str(g_c),'_NuExtStim_4_stimlen_2ms/rates.mat'])
t=rates(:,1);                       % firing rates
rates = rates(:,[2 4]);             % firing rate of the excitatory populations of module 1 and 2
for k=1:num_mod 
    Ca(:,k)=g_c*computeCaDynamicsFromNu(t/1000, rates(:,k), 1, 0.15); % fatigue
end

% ---------- stimulus artifact removal (median filtering) -----------
time_trial = [0;time_trial];
for i=1:Nstim
    art_index(i) = RelaxTime+(i-1)*CycleTime+sum(time_trial(1:i));
end

p = 19;                             % length of median filter
m = 10;                             % length of on-to-off and off-to-on transition for median filter
k = 28;                             % length of median filtered segments - must be odd
x = rates';
N = size(x,1);                      % number of channels

mdn = medfilt1(x',p)';              % note medfilt1 operates along columns
window = [ (1-cos([1:m-1]*pi/m))/2, ones(1,k), (1+cos([1:m-1]*pi/m))/2]; % define window applied to each segment

art_wind = zeros(1,size(x,2));      % art_wind is series of windows which are "on" for the median filtered segments
for i = 1:length(art_index)
    art_wind(floor(art_index(i)-(k+2*m-1)/2+1):floor(art_index(i)+(k+2*m-1)/2-1)) = window;
end

sig_wind = ones(size(art_wind))-art_wind; % sig_wind is "on" for the parts of the record that are not median filtered
clean_data = mdn.*(ones(N,1)*art_wind) + x.*(ones(N,1)*sig_wind); % Now add up windowed original and median filtered data

rates = clean_data';

%---------- spontaneous activity ------------------------------------------
rates_spont = rates(5000:10000,:);

%---------- epoching ------------------------------------------------------
xint = 1:3000;                      % signal length   
timesignal = -5000:4999;            % stimulus set to 0

Nstim = 250;                        % number of trials

rates_concatenated = [];
rates_concatenated_filt = [];
Ca_concatenated = [];

for i=1:Nstim
    t_stim = RelaxTime+(i-1)*CycleTime+1+sum(time_trial(1:i));
    interval = [t_stim+timesignal(1) t_stim+timesignal(end)];
    Ca_concatenated = [Ca_concatenated; Ca(interval(1):interval(2),:)];
    rates_concatenated = [rates_concatenated; rates(interval(1):interval(2),:)];
end

for k=1:num_mod
    rates_epoched(realization,k,:,:) = reshape(rates_concatenated(:,k),length(timesignal),Nstim);
    Ca_epoched(realization,k,:,:) = reshape(Ca_concatenated(:,k),length(timesignal),Nstim);
end
clear Ca rates_ rates_filt Data Data_filt idx_down_in idx_down_en

%%%%%%%%%%%%%%%%%%%%%%%%%%%%%%%%%%%%%%%%%%%%%%%%%%%%%%%%%%%%%%%%%%%%%%%%%%%
%% Make figures of firing rate activity %%%%%%%%%%%%%%%%%%%%%%%%%%%%%%%%%
%

rates_epoched_ar = squeeze(mean(rates_epoched,4)); rates_epoched_ar = squeeze(mean(rates_epoched_ar,1));
Ca_epoched_ar = squeeze(mean(Ca_epoched,4)); Ca_epoched_ar = squeeze(mean(Ca_epoched_ar,1));

% all the realizations together

rates_epoched_1_realiz = squeeze(rates_epoched(:,1,:,:));
rates_epoched_2_realiz = squeeze(rates_epoched(:,2,:,:));

figure;
plot([1:10000]-5000,rates_epoched_1_realiz(:,1:8))
%title('spontaneous')
xlabel('t')
ylabel('FR [Hz]')
set(gca, 'fontsize', 16)
xlim([-1000 1500])
ylim([0 200])


figure;
plot(rates_spont)
title('spontaneous')
xlabel('t')
ylabel('FR [Hz]')
set(gca, 'fontsize', 16)
legend('module 1','module 2')
xlim([0 5000])
ylim([0 140])

figure;
hold on
plot(timesignal,mean(rates_epoched_1_realiz,2),'LineWidth',2)%,'k','LineWidth',2)
xlabel('t')
ylabel('FR [Hz]')
title('stimulus-evoked')
xlim([-1000 1500])
ylim([0 140])
hold on
plot(timesignal,mean(rates_epoched_2_realiz,2),'LineWidth',2)%,'k','LineWidth',2)
legend('module 1','module 2')
set(gca, 'fontsize', 16)


%%%%%%%%%%%%%%%%%%%%%%%%%%%%%%%%%%%%%%%%%%%%%%%%%%%%%%%%%%%%%%%%%%%%%%%%%%%
%% Time-frequency analysis %%%%%%%%%%%%%%%%%%%%%%%%%%%%%%%%%%%%%%%%%%%%%%%%
%
for k = 1:num_mod
    if k == 1
        tmp_signal = rates_epoched_1_realiz;
        tmp = mean(squeeze(rates_epoched_2_realiz(1:900,:)),1);
    elseif k==2
        tmp_signal = rates_epoched_2_realiz;
        tmp = mean(squeeze(rates_epoched_2_realiz(1:900,:)),1);
    end
    Data(k,:,:) = tmp_signal-repmat(tmp,size(tmp_signal,1),1); % subtract the mean
end

% paramteers used for timef.m (implemented in EEGLAB (Delorme and Makeig,
% 2004))
rate=1000;
cycles=3.5;
baseline=-400;
lf=5;                           % the lowest frequency is given by (1000*cycles)/baseline length
hf=45;

allerspboot=[];
allersp=[];

numsamples=size(Data,2); 

for k = 1:num_mod               % only one module
    signal=squeeze(Data(k,:,:))';

    X=[];                       % X is the time-serie made of concatenated trials 
    for i=1:size(signal,1)
        X=[X signal(i,:)];
    end

    %figure,
    [ersp,itc,~,timesTF,freqsTF,erspboot,itcboot,itcphase]=timef(X,size(signal,2),...
        [timesignal(1) timesignal(end)],rate,cycles,'alpha',0.005,'naccu',1000,'padratio',32,'plotersp','off',...
        'plotitc','off','plotphase','off','maxfreq',hf,'winsize',floor(cycles*rate/lf),'baseline',baseline,'timesout',1000);   
    
    erspboot = erspboot';
    itcboot = itcboot';

    allerspboot(k,:,:)=erspboot;
    allersp(k,:,:)=ersp;

    allitcboot(k,:,:)=itcboot;
    allitc(k,:,:)=itc;

    ERSPstat=squeeze(allersp(k,:,:));
    ERSPstat(find((ERSPstat > repmat(erspboot(:,1),[1 length(timesTF)])) & ...
        (ERSPstat < repmat(erspboot(:,2),[1 length(timesTF)])))) = 0;

    ITCstat=abs(squeeze(allitc(k,:,:)));
    ITCstat(ITCstat < repmat(itcboot(:,1),[1 length(timesTF)])) = 0;

    ERPstat_(k,:,:) = ERSPstat;
    ITCstat_(k,:,:) = ITCstat;
end

if g_c == 0.048
    bounds = [-15 15];
else
    bounds = [-20 20];
end

figure; 
imagesc(timesTF,freqsTF,squeeze(ERPstat_(1,:,:)),bounds); axis 'xy'
colorbar
xlabel('t [ms]')
ylabel('freq [Hz]')
title('module 1')
set(gca, 'fontsize', 16)
xlim([-1000 2000])
colormap('jet')

figure; 
imagesc(timesTF,freqsTF,squeeze(ERPstat_(2,:,:)),bounds); axis 'xy'
colorbar
xlabel('t [ms]')
ylabel('freq [Hz]')
title('module 2')
set(gca, 'fontsize', 16)
xlim([-1000 1500])
colormap('jet')

ERPstat_1 = squeeze(ERPstat_(1,:,:));
ERPstat_1(ERPstat_1>0) = 1;
ERPstat_1(ERPstat_1<=0) = 0;
ITC_nosup(1,:,:) = squeeze(abs(ITCstat_(1,:,:))) .* ERPstat_1;

ERPstat_2 = squeeze(ERPstat_(2,:,:));
ERPstat_2(ERPstat_2>0) = 1;
ERPstat_2(ERPstat_2<=0) = 0;
ITC_nosup(2,:,:) = squeeze(abs(ITCstat_(2,:,:))) .* ERPstat_2;

figure;
tmp_itc_mod1 = squeeze(mean(ITC_nosup(1,:,:)));
plot(timesTF,tmp_itc_mod1)
xlim([-1000 1500])
ylim([0 1])
xlabel('t [ms]')
ylabel('average ITC')
title('module 1')
set(gca, 'fontsize', 16)

h = figure,
tmp_itc_mod2 = squeeze(mean(ITC_nosup(2,:,:)));
plot(timesTF,tmp_itc_mod2)
xlim([-1000 1500])
ylim([0 1])
xlabel('t [ms]')
ylabel('average ITC')
title('module 2')
set(gca, 'fontsize', 16)

%%%%%%%%%%%%%%%%%%%%%%%%%%%%%%%%%%%%%%%%%%%%%%%%%%%%%%%%%%%%%%%%%%%%%%%%%%%
%%%%%%%%%%%%%%%%%%%%%%%%%%%%%%%%%%%%%%%%%%%%%%%%%%%%%%%%%%%%%%%%%%%%%%%%%%%
