# Supplementary material for: Adaptation Shapes Local Cortical Reactivity: From Bifurcation Diagram and Simulations to Human Physiological and Pathological Responses
Source: eNeuro. 2023 Jul 24;10(7):ENEURO.0435-22.2023. doi: 10.1523/ENEURO.0435-22.2023 (PMC10368205; doi:10.1523/ENEURO.0435-22.2023)
Supplement: Extended Data 1 — Code accessibility statement. The included computer code is in two parts. First is a MATLAB script entitled “SpikingNeuronNetwork_Perseo.m” to simulate our networks through Perseo, which is open-source software available at https://github.com/mauriziomattia/Perseus. Also, a Python code entitled “SpikingNeuronNetwork_nest.py” allows the simulation of the spiking neuron network presented in this work using the NEST. This Python code provides an explicit and detailed implementation of the spiking neuron network we modeled. The second part is made of two MATLAB scripts entitled “main_1Module.m” and “main_2Modules.m.” These scripts were used to present and analyze the firing rate time series of the single-module and two-module spiking neuron networks having specific excitation and adaptation levels. Download Extended Data 1, ZIP file. [file enu-eN-NWR-0435-22-s01.zip › Adaptation_and_cortical_responses-main/analysis/main_1Module.m]

%%%%%%%%%%%%%%%%%%%%%%%%%%%%%%%%%%%%%%%%%%%%%%%%%%%%%%%%%%%%%%%%%%%%%%%%%%%
%%%%%% PLOT and ANALYZE SINGLE-MODULE SPIKING NEURON NETWORK DATA %%%%%%%%%
%%%%%%%%%%%%%%%%%%%%%%%%%%%%%%%%%%%%%%%%%%%%%%%%%%%%%%%%%%%%%%%%%%%%%%%%%%%
%
% This code present how to plot and analyze firing rate time-series
% obtained through simulations of single-module spiking neuron networks having specific
% excitation and adaptation levels.  
% This code is structured as follows:
% 1) set excitation and adaptation levels
% 2) load corresponding firing rate simulations and preprocess data
% 3) make figures of firing rate activity
% 4) compute probability of off periods in both spontaneous and stimulus-evoked activity
% 5) time-frequency analysis
%%
%%%%%%%%%%%%%%%%%%%%%%%%%%%%%%%%%%%%%%%%%%%%%%%%%%%%%%%%%%%%%%%%%%%%%%%%%%%

clear all

%%%%%%%%%%%%%%%%%%%%%%%%%%%%%%%%%%%%%%%%%%%%%%%%%%%%%%%%%%%%%%%%%%%%%%%%%%%
%% Set excitation and adaptation levels
tmp_C_ext = 3200:3.75:3350;         % all the excitation levels considered
ggc = 20:2.5:100;                   % all the adaptation levels considered

C_ext = 3297.5;                     % excitation value used for Fig. 1
g_c = 30;                           %[30 40 45 57.5 90]; adaptation values used for Fig. 1


%%%%%%%%%%%%%%%%%%%%%%%%%%%%%%%%%%%%%%%%%%%%%%%%%%%%%%%%%%%%%%%%%%%%%%%%%%%
%% Load simulated data and preprocess data %%%%%%%%%%%%%%%%%%%%%%%%%%%%%%%%
% This is an example of loading the firing rate of spiking neuron network
% characterized by a specific excitation and adaptatation level set
% above.
path_data = '';                     % set here the correct path
load([path_data,'1M_rate_Cext_',num2str(C_ext),'_Gc_',num2str(g_c),'_NuExtStim_4_stimlen_2ms/rates.mat'])
t = rates(:,1);                     % time
rates = rates(:,2);                 % firing rate of the excitatory population
Ca=g_c*computeCaDynamicsFromNu(t/1000, rates, 1, 0.15); % fatigue


%---------- stimulus artifact removal -------------------------------------
time_trial = [0;time_trial];

for i=1:Nstim
    stim_time = RelaxTime+(i-1)*CycleTime+sum(time_trial(1:i));
    m = rates(stim_time:stim_time+8);
    [~,max_m] = max(m);
    [~,min_max_m] = min(m(max_m:end));
    max_min_m = 1;
    min_max_m = min_max_m + max_m-1;

    min_m_id = stim_time;
    max_m_id = stim_time+min_max_m;

    val_max_min_m = m(max_min_m);
    val_min_max_m = m(min_max_m);

    x = 0:length(max_min_m:min_max_m)-1;

    q = val_max_min_m;
    m = (val_max_min_m-val_min_max_m)/(x(1)-x(end));
    y = m.*x+q;

    rates(min_m_id:max_m_id-1) = y;
end

%---------- spontaneous activity ------------------------------------------
rates_spont = rates(1:RelaxTime-1); % spontaneous firing rate of the excitatory population
rates_spont(1:4999) = [];           % remove transient in the first 5 seconds


%---------- epoching ------------------------------------------------------
xint = 1:3000;                      % signal length
timesignal = -1000:1999;            % stimulus set to 0

rates_concatenated = [];
Ca_concatenated = [];
for i=1:Nstim
    t_stim = RelaxTime+(i-1)*CycleTime+1+sum(time_trial(1:i));       % t_stim takes into account the random jitter applied to the external stimulus at each trial
    interval = [t_stim+timesignal(1) t_stim+timesignal(end)];
    Ca_concatenated = [Ca_concatenated; Ca(interval(1):interval(2),:)];
    rates_concatenated = [rates_concatenated; rates(interval(1):interval(2),:)];
end

rates_epoched = reshape(rates_concatenated,xint(end),Nstim);
Ca_epoched = reshape(Ca_concatenated,xint(end),Nstim);
rates_epoched(2500:end,:) = []; rates_epoched(1:500,:) = [];         % remove the first and last 500 ms
Ca_epoched(2500:end,:) = []; Ca_epoched(1:500,:) = [];               % remove the first and last 500 ms

%%%%%%%%%%%%%%%%%%%%%%%%%%%%%%%%%%%%%%%%%%%%%%%%%%%%%%%%%%%%%%%%%%%%%%%%%%%
%% Making figures of firing rate activity %%%%%%%%%%%%%%%%%%%%%%%%%%%%%%%%%
%
in = 92999; en = 99999; trials_to_plot = 1:3;                        % initial and final time to plot spontaneous activity, and trials to be plotted
if g_c == 45                                                         % to better reveal off periods
    in = 85999; en = 92999;
end

tmp_rates_epoched = rates_epoched(:,trials_to_plot); tmp_rates_epoched = tmp_rates_epoched(:);
tmp_Ca_epoched = Ca_epoched(:,trials_to_plot); tmp_Ca_epoched = tmp_Ca_epoched(:);

rates_forfig = [rates(in:en); tmp_rates_epoched];                    % rates
t_forfig = 1:length(rates_forfig);
Ca_forfig = g_c*computeCaDynamicsFromNu(t_forfig/1000, rates_forfig, 1, 0.15); % fatigue
rates_forfig(1:1000) = [];                                           % remove transient
Ca_forfig(1:1000) = [];                                              % remove transient

fig1 = figure();                                                     % figure of spontaneous and stimulus-evoked firing rate as a function of time
plot(rates_forfig)
xlim([0 length(rates_forfig)])
ylim([0 60])
set(fig1,'Position',[0 1000 400 300])
xlabel('t [ms]')
ylabel('FR [Hz]')
set(gca, 'fontsize', 18)
ax = gca;
ax.XRuler.Exponent = 0;
title(['g = ',num2str(g_c)])


fig2 = figure();                                                     % figure of spontaneous firing rate as a function of fatigue
plot(Ca_forfig(1:round(length(rates_forfig)/2)),rates_forfig(1:round(length(rates_forfig)/2)),'LineWidth',2)
set(fig2,'Position',[0 1000 400 300])
xlabel('fatigue')
ylabel('FR [Hz]')
xlim([0 330])
ylim([0 200])
title(['g = ',num2str(g_c)])
set(gca, 'fontsize', 18)

fig3 = figure();                                                      % figure of stimulus-evoked firing rate as a function of fatigue
for kk = 1:3
    hold on
    plot(squeeze(Ca_epoched(:,kk)),squeeze(rates_epoched(:,kk)),'LineWidth',2)

end
xlabel('fatigue')
ylabel('FR [Hz]')
title(['g = ',num2str(g_c)])
set(fig3,'Position',[0 1000 400 300])
xlim([0 330])
ylim([0 200])
set(gca, 'fontsize', 18)


%%%%%%%%%%%%%%%%%%%%%%%%%%%%%%%%%%%%%%%%%%%%%%%%%%%%%%%%%%%%%%%%%%%%%%%%%%%
%% Compute probability of off periods in both spontaneous and stimulus-evoked activity for a given excitation and adaptation level
%
rates_spont_trials = reshape(rates_spont,2000,Nstim);   % spontaneous dynamic (100 seconds) is splitted in trials lasting 2 seconds each 

fr_th = 5;                                              % fr_th and duration_th are parameters defining the off-period, i.e., an off-period is here characterized by the firing rate below fr_th Hz for more than duration_th ms
duration_th = 70;

for i = 1:Nstim
    rat_spont = rates_spont_trials(:,i);
    idx_down = diff(find(rat_spont<fr_th))';
    start_ones = strfind([0,idx_down==1],[0 1]);
    end_ones = strfind([idx_down==1,0],[1 0]);
    down_duration = end_ones - start_ones + 1;
    clear start_ones end_ones idx_down

    idx = find(down_duration>duration_th);

    if isempty(idx)==1
        down_spont(i) = 0;
    else
        down_spont(i) = 1;
    end

    rat_evo = rates_epoched(1001:end,i);
    idx_down = diff(find(rat_evo<fr_th))';

    start_ones = strfind([0,idx_down==1],[0 1]);
    end_ones = strfind([idx_down==1,0],[1 0]);
    down_duration = end_ones - start_ones + 1;
    clear start_ones end_ones

    idx = find(down_duration>70);

    if isempty(idx)==1
        down_evoked(i) = 0;
    else
        down_evoked(i) = 1;
    end

end
frac_down_spont = sum(down_spont)/Nstim;                % probability of off-periods in the spontaneous activity
frac_down_evo = sum(down_evoked)/Nstim;                 % probability of off-periods in the evoked activity


%%%%%%%%%%%%%%%%%%%%%%%%%%%%%%%%%%%%%%%%%%%%%%%%%%%%%%%%%%%%%%%%%%%%%%%%%%%
%% Time-frequency analysis %%%%%%%%%%%%%%%%%%%%%%%%%%%%%%%%%%%%%%%%%%%%%%%%
%
rates_epoched = reshape(rates_concatenated,xint(end),Nstim);

fr_baseline = mean(squeeze(rates_epoched(1:900,:)),1); % average firing rate between -1000 and -100 ms
Data = rates_epoched - repmat(fr_baseline,size(rates_epoched,1),1);
Data = Data';

% parameters used for timef.m (implemented in EEGLAB (Delorme and Makeig,
% 2004))
rate=1000;
cycles=3.5;
baseline=-400;
lf=5;                               % the lowest frequency is given by (1000*cycles)/baseline length
hf=45;

numsamples=size(Data,2);
X=[];                               % X is the time-serie made of concatenated trials 
for i=1:size(Data,1)
    X=[X Data(i,:)];
end

figure,
[ersp,itc,~,timesTF,freqsTF,erspboot,itcboot,itcphase]=timef(X,size(Data,2),...
    [timesignal(1) timesignal(end)],rate,cycles,'alpha',0.005,'naccu',1000,'padratio',32,'plotersp','on',...
    'plotitc','on','plotphase','off','maxfreq',hf,'winsize',floor(cycles*rate/lf),'baseline',baseline,'timesout',1000);

%%%%%%%%%%%%%%%%%%%%%%%%%%%%%%%%%%%%%%%%%%%%%%%%%%%%%%%%%%%%%%%%%%%%%%%%%%%
%%%%%%%%%%%%%%%%%%%%%%%%%%%%%%%%%%%%%%%%%%%%%%%%%%%%%%%%%%%%%%%%%%%%%%%%%%%
