# Supplementary material for: Adaptation Shapes Local Cortical Reactivity: From Bifurcation Diagram and Simulations to Human Physiological and Pathological Responses
Source: eNeuro. 2023 Jul 24;10(7):ENEURO.0435-22.2023. doi: 10.1523/ENEURO.0435-22.2023 (PMC10368205; doi:10.1523/ENEURO.0435-22.2023)
Supplement: Extended Data 1 — Code accessibility statement. The included computer code is in two parts. First is a MATLAB script entitled “SpikingNeuronNetwork_Perseo.m” to simulate our networks through Perseo, which is open-source software available at https://github.com/mauriziomattia/Perseus. Also, a Python code entitled “SpikingNeuronNetwork_nest.py” allows the simulation of the spiking neuron network presented in this work using the NEST. This Python code provides an explicit and detailed implementation of the spiking neuron network we modeled. The second part is made of two MATLAB scripts entitled “main_1Module.m” and “main_2Modules.m.” These scripts were used to present and analyze the firing rate time series of the single-module and two-module spiking neuron networks having specific excitation and adaptation levels. Download Extended Data 1, ZIP file. [file enu-eN-NWR-0435-22-s01.zip › Adaptation_and_cortical_responses-main/model/loadPerseusParams.m]

function Net = loadPerseusParams(InModuleFile, InConnectivityFile, NeuronType, NetToUpdate)
%
%  Net = loadPerseusModules(InModuleFile, InConnectivityFile, NeuronType[, NetToUpdate])
%
%  Load the neuron and connectivity parameters of the different populations composing 
%  the module as defined in the text files <InModuleFile>, <InConnectivityFile>. 
%  The format of such files is the one used by Perseus 2.x to set up the network 
%  parameters: each row is associated to a population of homogeneous neurons or 
%  homogeneous synapses connecting population. The population parameters are 
%  specified in different columns.
%
%  <InModuleFile>: The input file name of population definition in Perseus 2.x
%     format.
%  <InConnectivityFile>: The input file name of the synaptic connectivity between
%     populations in Perseus 2.x format.
%  <NeuronType>: Specifies the type of neurons composing the population defined in 
%     the input module file. Is case insensitive. The string accepted are the 
%     followings: 'LIF', leaky integrate and fire (IF) neurons (Beta is the membrane 
%     time constant); 'LIF_LUT', is the same as 'LIF' but will be used as current 
%     to rate gain function a Look Up Table (faster and less precise); 'VIF', is the 
%     VLSI IF neurons; 'LIFCA', is the adaptive LIF, the LIF with spike frequency 
%     adaptation. Constants will be associated directly to the structure
%     Net as Net.Constants.NT_LIF, Net.Constants.NT_LIFCA,
%     Net.Constants.NT_LIF_LUT, Net.Constants.NT_VIF. 
%  <NetToUpdate>: this OPTIONAL parameter is used if the population definitions
%     read from the input file have to be appended to an existent network 
%     definition.
%
%  <Net>: Is a structure with two fields (SNParam,CParam,P) grouping respectively
%    the parameters of the populations (and neurons composing them) and of the
%    connectivity (the probability to have two populations connected, the synaptic 
%    efficacies, and their variability). <Net.P> is the number of populations 
%    composing the network. <Net.SNParam> itself is a stucture of arrays of size 
%    <Net.P> related to the population parameters (<Net.SNParam.N> is the number 
%    of neurons in the populations, for instance). <Net.CParam> is a structure of
%    matrixes as <Net.CParam.c> (the connectivities), <Net.CParam.J> (the synaptic 
%    efficacies), <Net.CParam.Delta> (the relative standard deviation of the 
%    synaptic efficacies). The row indexes are related to the receiving populations,
%    while the columns are associated to the transmitting populations.
%    
%   Copyright 2013 Maurizio Mattia 
%   Version: 1.1 - Apr. 16, 2013
%

%% Recognizes the neurons type...
%
if exist('NetToUpdate','var')
   Net = NetToUpdate;
else
   Net.P = 0;
end
pop0 = Net.P + 1;


%-----
%   POPULATION PARAMETERS...
%-----

%
% Opens module input file...
%
[fid, message] = fopen(InModuleFile, 'rt');
if fid == -1
   disp(['[loadPerseusParams] Error: ' message]);
   Net = [];
   return
end

%
% Recognizes the neurons type...
%
Net.Constants.NT_VIF = 0;
Net.Constants.NT_LIF_LUT = 1;
Net.Constants.NT_LIF = 2;
Net.Constants.NT_LIFCA = 3;
switch upper(NeuronType)
   case 'VIF'
      ntype = Net.Constants.NT_VIF;
      phifun = @PhiLin;
   case 'LIF_LUT'
      ntype = Net.Constants.NT_LIF_LUT;
      phifun = @PhiExpFromLUT;
   case 'LIF'
      ntype = Net.Constants.NT_LIF;
      phifun = @PhiExp;
   case 'LIFCA'
      ntype = Net.Constants.NT_LIFCA;
      phifun = @PhiExp;
%       phifun = @PhiExpFromLUT;
   otherwise
      disp('[loadPerseusParams] Error: Unknown neuron type. Accepted values: LIF, LIF_LUT, VIF, LIFCA.');
      Net = [];
      return;
end

%
% Scans file rows...
%
rownum = 0;
while feof(fid) == 0
   rownum = rownum + 1;
   str = fgetl(fid);
   
   %
   % Removes comments...
   %

   ndx = findstr(str, '#');
   if ~isempty(ndx)
      str = str(1:(ndx(1)-1));
   end

   %
   % Reads parameters, if any...
   %
   num = sscanf(str, '%f');
   if length(num) > 9
      Net.P = Net.P + 1;
      Net.SNParam.N(Net.P,1) = num(1);
      Net.SNParam.Beta(Net.P,1) = num(6)/1000; % from ms to s.
      Net.SNParam.Theta(Net.P,1) = num(7);
      Net.SNParam.H(Net.P,1) = num(8);
      Net.SNParam.Tarp(Net.P,1) = num(9)/1000; % from ms to s.
      Net.SNParam.NExt(Net.P,1) = num(4);
      Net.SNParam.NuExt(Net.P,1) = num(5);
      Net.SNParam.JExt(Net.P,1) = num(2);
      Net.SNParam.DeltaExt(Net.P,1) = num(3);
      Net.SNParam.Type(Net.P,1) = ntype;
      Net.SNParam.Phi{Net.P,1} = phifun;
      if ntype == Net.Constants.NT_LIFCA
         Net.SNParam.AlphaC(Net.P,1) = num(10);
         Net.SNParam.TauC(Net.P,1) = num(11)/1000; % from ms to s.
         Net.SNParam.GC(Net.P,1) = num(12);
      end
%
% The following fields should be set from outside... 
%
%      Net.SNParam.Nu = ...;
%
   else
      if ~isempty(num)
         disp(['[loadPerseusParams] Warning: insufficient number of columns at row ' num2str(rownum)]);
      end
   end
end

fclose(fid);


%-----
%   CONNECTIVITY PARAMETERS...
%-----

%
% Opens module input file...
%
[fid, message] = fopen(InConnectivityFile, 'rt');
if fid == -1
   disp(message);
   Net = [];
   return
end

%
% Scans file rows...
%
rownum = 0;
while feof(fid) == 0
   rownum = rownum + 1;
   str = fgetl(fid);
   
   %
   % Removes comments...
   %
   ndx = findstr(str, '#');
   if ~isempty(ndx)
      str = str(1:(ndx(1)-1));
   end

   %
   % Reads parameters, if any...
   %
   [num,count,~,nextindex] = sscanf(str, '%f');
   if count > 0
      str = str(nextindex:end);
      ndx = findstr(str, ' ');
      num = [num' sscanf(str(ndx(1):end), '%f')']';
   end
   if length(num) == 7
      presyn = num(2) + pop0;
      postsyn = num(1) + pop0;

      Net.CParam.c(postsyn,presyn) = num(3);
      Net.CParam.J(postsyn,presyn) = num(6);
      Net.CParam.Delta(postsyn,presyn) = num(7);
      Net.CParam.DMin(postsyn,presyn) = num(4)/1000; % from ms to s.
      Net.CParam.DMax(postsyn,presyn) = num(5)/1000; % from ms to s.
   else
      if length(num) == 18
         presyn = num(2) + pop0;
         postsyn = num(1) + pop0;

         R0 = num(end);
         
         Net.CParam.c(postsyn,presyn) = num(3);
         Net.CParam.J(postsyn,presyn) = num(6)*(1-R0) + num(7)*R0;
         Net.CParam.Delta(postsyn,presyn) = sqrt(num(8)^2*(1-R0) + num(9)^2*R0);
         Net.CParam.DMin(postsyn,presyn) = num(4)/1000; % from ms to s.
         Net.CParam.DMax(postsyn,presyn) = num(5)/1000; % from ms to s.
      else
         if ~isempty(num)
            disp(['[loadPerseusParams] Warning: incorrect number of columns at row ' num2str(rownum)]);
         end
      end
   end
end

fclose(fid);

%
% Estimates the characteristic times from the delay time and 
% the excitatory or inhibitory nature of the populations...
%
TD = 0.05;
for p = pop0:Net.P
   Net.SNParam.DMin(p,1) = Net.CParam.DMin(p,p);
   Net.SNParam.TauD(p,1) = (Net.CParam.DMax(p,p) * TD - Net.CParam.DMin(p,p))/(TD-1) ...
                         - (Net.CParam.DMax(p,p) - Net.CParam.DMin(p,p)) / log(TD);
   if min(Net.CParam.J(:,p)) >= 0
      Net.SNParam.IsExc(p,1) = 1;
   else
      if max(Net.CParam.J(:,p)) <= 0
         Net.SNParam.IsExc(p,1) = 0;
      else
         Net.SNParam.IsExc(p,1) = -1;
         disp(['[loadPerseusParams] Warning: population ' num2str(p-pop0+1) ' is neither excitatory nor inhibitory.']);
      end
   end
end

%
% Selects excitatory background and foreground populations...
%
Net.ndxE = find(Net.SNParam.IsExc>0);
Net.ndxI = find(Net.SNParam.IsExc==0);
[~,Net.ndxEBg] = max(Net.SNParam.N(Net.ndxE));
if length(Net.ndxEBg) > 1
   disp('[loadPerseusParams] Warning: more than 1 background excitatory populations.');
end
Net.ndxEBg = Net.ndxE(Net.ndxEBg(1));
Net.ndxEFg = setdiff(Net.ndxE, Net.ndxEBg);
