# Supplementary material for: Adaptation Shapes Local Cortical Reactivity: From Bifurcation Diagram and Simulations to Human Physiological and Pathological Responses
Source: eNeuro. 2023 Jul 24;10(7):ENEURO.0435-22.2023. doi: 10.1523/ENEURO.0435-22.2023 (PMC10368205; doi:10.1523/ENEURO.0435-22.2023)
Supplement: Extended Data 1 — Code accessibility statement. The included computer code is in two parts. First is a MATLAB script entitled “SpikingNeuronNetwork_Perseo.m” to simulate our networks through Perseo, which is open-source software available at https://github.com/mauriziomattia/Perseus. Also, a Python code entitled “SpikingNeuronNetwork_nest.py” allows the simulation of the spiking neuron network presented in this work using the NEST. This Python code provides an explicit and detailed implementation of the spiking neuron network we modeled. The second part is made of two MATLAB scripts entitled “main_1Module.m” and “main_2Modules.m.” These scripts were used to present and analyze the firing rate time series of the single-module and two-module spiking neuron networks having specific excitation and adaptation levels. Download Extended Data 1, ZIP file. [file enu-eN-NWR-0435-22-s01.zip › Adaptation_and_cortical_responses-main/model/savePerseusCommands.m]

function [LifeTime time_trial]=savePerseusCommands(Nstim, NuExt,StimTime,CycleTime,RelaxTime, OutCommandFile)
%
%  savePerseusCommands(Nstim, NuExt,StimTime, OutCommandFile)
%
%  ...
%


%
% Opens command output file...
%
[fid, message] = fopen(OutCommandFile, 'wt');
if fid == -1
   disp(message);
   Net = [];
   return
end

%
% Scans commands...
%
LifeTime = 0;
fprintf(fid, 'SET_PARAM %8d %4d 4 %8g\n', RelaxTime,0, NuExt);
LifeTime = LifeTime+RelaxTime;
time_trial = randi(300,Nstim,1);
for n = 1:Nstim
   time_trial_=time_trial(n);
   fprintf(fid, 'SET_PARAM %8d %4d 4 %8g\n', StimTime,0, 0.75);
   fprintf(fid, 'SET_PARAM %8d %4d 4 %8g\n', CycleTime+time_trial_-StimTime,0, NuExt);
   LifeTime = LifeTime+CycleTime+time_trial_;
end

fclose(fid);
