# Supplementary material for: Adaptation Shapes Local Cortical Reactivity: From Bifurcation Diagram and Simulations to Human Physiological and Pathological Responses
Source: eNeuro. 2023 Jul 24;10(7):ENEURO.0435-22.2023. doi: 10.1523/ENEURO.0435-22.2023 (PMC10368205; doi:10.1523/ENEURO.0435-22.2023)
Supplement: Extended Data 1 — Code accessibility statement. The included computer code is in two parts. First is a MATLAB script entitled “SpikingNeuronNetwork_Perseo.m” to simulate our networks through Perseo, which is open-source software available at https://github.com/mauriziomattia/Perseus. Also, a Python code entitled “SpikingNeuronNetwork_nest.py” allows the simulation of the spiking neuron network presented in this work using the NEST. This Python code provides an explicit and detailed implementation of the spiking neuron network we modeled. The second part is made of two MATLAB scripts entitled “main_1Module.m” and “main_2Modules.m.” These scripts were used to present and analyze the firing rate time series of the single-module and two-module spiking neuron networks having specific excitation and adaptation levels. Download Extended Data 1, ZIP file. [file enu-eN-NWR-0435-22-s01.zip › Adaptation_and_cortical_responses-main/model/SpikingNeuronNetwork_nest.py]

#!/usr/bin/env python
# coding: utf-8

# The spiking neuron network presented here has been adapted from (Torao-Angosto et al., 2021).
# The network is made of interconnected leaky integrate-and-fire excitatory and inhibitory neurons.
# Excitatory neurons incorporate the activity-dependent fatigue mechanism modeling spike-frequency adaptation (SFA), 
# which is a key ingredient to generate Up-Down slow oscillations typical of deep sleep and anesthesia.
# What follows is the python code, and associated explanations, to generate dynamics for several adaptation and excitation levels.
# 

import nest
import time
from numpy import exp
import numpy
import math
import random
import sys
from scipy.io import savemat
import matplotlib.pyplot as plt
import numpy as np 


# We first set a few parameters
RelaxTime = 5000;                               # [ms] duration of the initial spontaneous dynamics. This duration should be
                                                #      sufficiently long to ensure both excitatory and inhibitory neuron firing
                                                #      rates reaches the equilibrium.
StimTime  = 2;                                  # [ms] duration of an external stimulation
RepNum    = 3;                                  #      number of stimulations, i.e., number of trials
RepTime   = 3000;                               # [ms] duration of each trial
simtime   = RelaxTime+ RepTime*RepNum;          # [ms] total duration of the simulation
dt        = 0.1;                                # [ms] integration time step
Tau_W     = 150;                                # [ms] relaxation time of adaptation
T_bins    = 5;                                  # [ms] temporal extension of the binning for the calculation of the firing rate
Delta     = 0.25;                               #      variance of the distribution of couplings \sigma^2= float(J[i][j])*float(Delta))) 
tot       = 100;                                #      this parameter must remain fixed, it represents the number of intervals
                                                #      in which we divide the nest.simulate.


# Adaptation level (g) and excitation level (C_ext) are two key parameters we focus on to generate qualitatively different spontaneous and stimulus-evoked dynamics.
# These two parameters must be chosen in accordance with the diagram of figure 1A.
from IPython.display import Image
Image(filename='Diagramma.jpg')


g      = 6*5+2.5;      # adaptation
C_Ext  = 12*5+3160;    # excitation
Stim   = 4             # stimulus intensity


# general partameter and nest kernel parameters setting,
B =g/1000.;
tempo_i=time.time();
start=0.0  
origin=0.0                          

# set the kernel parameters
nest.SetKernelStatus({"local_num_threads":6})
nest.SetKernelStatus({"resolution": dt, "print_time": False,"overwrite_files": True})

# define variable
#NU  =np.zeros((2,1, int(round(float(simtime)/T_bins-1))));


# Building network
#############################------------------------------------------------------------------------
print("Building network")
#############################------------------------------------------------------------------------

startbuild   = time.time()  # initialize the calculation of the time used to simulate

# define variables
NeuronPop    =[]            # Neuronal population
NoisePop     =[]            # poissonian generator 
DetectorPop  =[]            # Detectors device
MultimeterPop=[]            # Multimeter device


# build neuronal excitatory population
app2 = nest.Create("aeif_psc_delta", int(round(6300)),params={"C_m":     1.0,
                                                                           "g_L":     1.0/float(20),
                                                                           "t_ref":   float(2),
                                                                           "E_L":     0.0,
                                                                           "V_reset": float(15),
                                                                           "V_m":     0.,
                                                                           "V_th":    float(20),
                                                                           "Delta_T": 0.,
                                                                           "a":       0.0,
                                                                           "b":       float(B),
                                                                           "tau_w":   float(Tau_W),
                                                                           "V_peak":  float(20)})
NeuronPop.append(app2)

# build neuronal inhibitory population
app2 = nest.Create("aeif_psc_delta", int(round(2580)),params={"C_m":     1.0,
                                                                           "g_L":     1.0/float(10),
                                                                           "t_ref":   float(1),
                                                                           "E_L":     0.0,
                                                                           "V_reset": float(15),
                                                                           "V_m":     0.,
                                                                           "V_th":    float(20),
                                                                           "Delta_T": 0.,
                                                                           "a":       0.0,
                                                                           "b":       float(0),
                                                                           "tau_w":   float(Tau_W),
                                                                           "V_peak":  float(20)})
NeuronPop.append(app2)


# define and initialize the poisson generators
app3 = nest.Create("poisson_generator",params = {"rate"  : float(0.5*C_Ext*0.75),#3#2.54608
                                                 'origin':0.,
                                                 'start' :0.})
NoisePop.append(app3)

# define and initialize the spike recorder 
app4 = nest.Create("spike_recorder",params    = {"start":0.})
DetectorPop.append(app4)

# define and initialize the poisson generators
app3= nest.Create("poisson_generator",params  = {"rate": float(0.5*733*0.75),
                                                 'origin':0.,
                                                 'start':0.})
NoisePop.append(app3)

# define and initialize the spike recorder 
app4 = nest.Create("spike_recorder",params    = {"start":0.})
DetectorPop.append(app4)

# define and initialize the multimeter 
app5 = nest.Create("multimeter", params       = {'interval': dt,'record_from': ['V_m','w']})                                                          
MultimeterPop.append(app5)


endbuild = time.time()


# Connecting devices
#############################------------------------------------------------------------------------
print("Connecting devices")
#############################------------------------------------------------------------------------

startconnect = time.time()

J_Ext=[0.476279,2.20634]; #the efficacy of the excitatory synapses of neurons external to the network with internal neurons

for i in range(0,2):
    
    #connect the poisson processes external with excitatory synapses with the neurons of the network
    nest.Connect(NoisePop[i], NeuronPop[i], syn_spec={'synapse_model': 'static_synapse', 
                                              'delay': dt,        
                                              'weight': float(J_Ext[i]*(1+Delta))}) 
    nest.Connect(NoisePop[i], NeuronPop[i], syn_spec={'synapse_model': 'static_synapse', 
                                              'delay': dt,        
                                              'weight': float(J_Ext[i]*(1-Delta)) }) 
    
    #we connect the neuronal populations of the network with the measuring instruments
    nest.Connect(NeuronPop[i], DetectorPop[i], syn_spec={"weight": 1.0, "delay": dt})


# We  define the intrapopulation (E-E, I-I) and interpopulations connections (E-I, I-E) efficacy, connectivity, trasmission delay and neuronal population quantity
J     =  [[1.95 ,2.20634 ],[-1.09887, -1.09887]];             # the efficacy of the excitatory and inhibitory synapses 
c     =  [[0.00634921 ,0.00206349],[0.0498809, 0.0174867]];   # neuronal connectivity
Delay =  [[80 ,80 ],[20, 20 ]];                               # neuronal connectivity transmission delay
N     =  [6300,2580];                                         # neuronal pool extencion

#connect the neuronal pool
for i in range(0,2):
    for j in range(0,2):
        
        print("Connecting devices ",i,j,int(round(c[i][j]*N[int(i)])),float(1./float(2.99573227355/(float(Delay[i][j])-float(0.1)))),float(Delay[i][j]),float(J[i][j]),math.fabs(float(J[i][j])*float(Delta)))
        
        nest.Connect(NeuronPop[int(i)], NeuronPop[int(j)], {'rule': 'fixed_indegree', 'indegree':int(round(c[i][j]*N[int(i)]))},                                                
                                                  syn_spec={'synapse_model': 'static_synapse_hpc', 
                                                                    'delay':  nest.math.redraw(nest.random.exponential(beta=float(1./float(2.99573227355/(float(Delay[i][j])-float(0.1))))),
                                                                              min= float(0.1)-dt/2,
                                                                              max= float(Delay[i][j])),
                                                                    'weight': nest.random.normal(mean=float(J[i][j]),std=math.fabs(float(J[i][j])*float(Delta))) })
        print("Connecting devices ",i,j)

endconnect = time.time()


# Simulating.
# Takes time (minutes)

#############################------------------------------------------------------------------------
print("Simulating")
#############################------------------------------------------------------------------------
sys.stdout.flush()


# define temporary variables
Nu_temp_E=[];
Nu_temp_I=[];

# split and execute the RelaxTime simulation 
for ii in range(0,tot):
    nest.Simulate(np.round(RelaxTime/tot,1))
print("Relaxing")
sys.stdout.flush()


# download the data from the detectors and free the memory
for k in range(0,len(DetectorPop),1):
    y=nest.GetStatus(DetectorPop[k], "events")[0]['times'];
    if k==0:
        Nu_temp_E.append(y)
    if k==1:
        Nu_temp_I.append(y)
    nest.SetStatus(DetectorPop[k],{'n_events':0})


# split and execute the stimulation trial simulation 
for x in range(0,RepNum):
    nest.SetStatus(NoisePop[0],{'rate':float(0.5*C_Ext*Stim)})
    nest.Simulate(StimTime)
    nest.SetStatus(NoisePop[0],{'rate':float(0.5*C_Ext*0.75)})
    appo=0;
    for ii in range(0,tot):
        nest.Simulate(np.round((RepTime-StimTime)/tot,1))
        appo=appo+np.round((RepTime-StimTime)/tot,1);
    nest.Simulate(np.round((appo-StimTime)/tot,1))
    sys.stdout.flush()
    
    # download the data from the detectors and free the memory
    for k in range(0,len(DetectorPop),1):
        y=nest.GetStatus(DetectorPop[k], "events")[0]['times'];
        if k==0:
            Nu_temp_E.append(y)
        if k==1:
            Nu_temp_I.append(y)
        nest.SetStatus(DetectorPop[k],{'n_events':0})            


# data acquisition and analysis
T1=0;
T2=int(simtime)
n_bins=int(round((T2-T1)/T_bins));
Nu=np.zeros((len(DetectorPop),n_bins-1))


for k in range(0,len(DetectorPop),1):
    if k==0:
        Nu_temp_e = [item for sublist in Nu_temp_E for item in sublist]
        x=Nu_temp_e
    if k==1:
        Nu_temp_i = [item for sublist in Nu_temp_I for item in sublist]
        x=Nu_temp_i  

    x=np.sort(x)
    x=x[x>=T1 ];
    x=x[x<= T2 ];
    his,bins=np.histogram(x,bins=range(T1,T2,int(np.round(float(T2-T1)/n_bins)) ))
    if k==0:
        Nu[k]=his*1000./(N[int(k)]*float(T2-T1)/n_bins)
        V=nest.GetStatus(MultimeterPop[k])[0]['events']['V_m']
        W=nest.GetStatus(MultimeterPop[k])[0]['events']['w']
        Time=nest.GetStatus(MultimeterPop[k])[0]['events']['times']  
        MultiTarget=nest.GetStatus(MultimeterPop[k])[0]['events']['senders']  
        SpikeTime=nest.GetStatus(DetectorPop[k], "events")[0]['times']
        SpikeSender=nest.GetStatus(DetectorPop[k], "events")[0]['senders']
    elif k==1:
        Nu[k]=his*1000./(N[int(k)]*float(T2-T1)/n_bins)
    elif k==2:
        Nu[k]=his*1000./(N[int(k)]*float(T2-T1)/n_bins)

tempo_f=time.time();
print("completed in:",tempo_f-tempo_i)


# data plot
get_ipython().run_line_magic('matplotlib', 'inline')
get_ipython().run_line_magic('matplotlib', 'widget')
plt.figure()
plt.plot(bins[0:-1],Nu[0],label='ExcFg g='+str(B));
plt.plot(bins[0:-1],Nu[1],label='Inh g='+str(0));

plt.xlabel('t [ms]')
plt.ylabel('Firing Rate \nu [Hz]')
plt.title('Tau_w='+str(Tau_W)+' [mS]C_ext='+str(C_Ext))
plt.legend( loc='upper left')
plt.show()
