# Supplementary material for: Adaptation Shapes Local Cortical Reactivity: From Bifurcation Diagram and Simulations to Human Physiological and Pathological Responses
Source: eNeuro. 2023 Jul 24;10(7):ENEURO.0435-22.2023. doi: 10.1523/ENEURO.0435-22.2023 (PMC10368205; doi:10.1523/ENEURO.0435-22.2023)
Supplement: Extended Data 1 — Code accessibility statement. The included computer code is in two parts. First is a MATLAB script entitled “SpikingNeuronNetwork_Perseo.m” to simulate our networks through Perseo, which is open-source software available at https://github.com/mauriziomattia/Perseus. Also, a Python code entitled “SpikingNeuronNetwork_nest.py” allows the simulation of the spiking neuron network presented in this work using the NEST. This Python code provides an explicit and detailed implementation of the spiking neuron network we modeled. The second part is made of two MATLAB scripts entitled “main_1Module.m” and “main_2Modules.m.” These scripts were used to present and analyze the firing rate time series of the single-module and two-module spiking neuron networks having specific excitation and adaptation levels. Download Extended Data 1, ZIP file. [file enu-eN-NWR-0435-22-s01.zip › Adaptation_and_cortical_responses-main/model/savePerseusParams.m]

function savePerseusParams(Net, OutModuleFile, OutConnectivityFile, SynapseType)
%
%  savePerseusParams(Net, OutModuleFile, OutConnectivityFile[, SynapseType])
%
%  Saves the neuron and connectivity parameters of the different populations composing 
%  the module <Net> in the text files <OutModuleFile>, <OutConnectivityFile>. 
%  The format of such files is the one used by Perseus 2.x to set up the network 
%  parameters: each row is associated to a population of homogeneous neurons or 
%  homogeneous synapses connecting population. The population parameters are 
%  specified in different columns.
%
%  <OutModuleFile>: The output file name of population definition in Perseus 2.x
%     format.
%  <OutConnectivityFile>: The output file name of the synaptic connectivity between
%     populations in Perseus 2.x format.
%  <SynapseType>: An optional string parameter indicating the synapse type connecting
%     the populations. If not specified it is assumed to be 'Fixed'.
%
%  <Net>: Is a structure with three fields (SNParam,CParam,P) grouping respectively
%    the parameters of the populations (and neurons composing them) and of the
%    connectivity (the probability to have two populations connected, the synaptic 
%    efficacies, and their variability). <Net.P> is the number of populations 
%    composing the network. <Net.SNParam> itself is a stucture of arrays of size 
%    <Net.P> related to the population parameters (<Net.SNParam.N> is the number 
%    of neurons in the populations, for instance). <Net.CParam> is a structure of
%    matrixes as <Net.CParam.c> (the connectivities), <Net.CParam.J> (the synaptic 
%    efficacies), <Net.CParam.Delta> (the relative standard deviation of the 
%    synaptic efficacies). The row indexes are related to the receiving populations,
%    while the columns are associated to the transmitting populations.
%    
%   Copyright 2013 Maurizio Mattia 
%   Version: 1.2.1 - May 24, 2016
%   Version: 1.2 - May 17, 2013
%   Version: 1.1 - Apr. 16, 2013
%

if exist('SynapseType','var') == 0
   SynapseType = 'Fixed';
end

% 2016.05.24: Temporary...
if ~isfield(Net,'Constants')
   Net.Constants.NT_VIF = 0;
   Net.Constants.NT_LIF_LUT = 1;
   Net.Constants.NT_LIF = 2;
   Net.Constants.NT_LIFCA = 3;
   Net.Constants.NT_VIFCA = 4;
end


% -----
%   POPULATION PARAMETERS...
% -----

%
% Opens module output file...
%
[fid, message] = fopen(OutModuleFile, 'wt');
if fid == -1
   disp(message);
   Net = [];
   return
end

%
% Scans population parameters...
%
for n = 1:Net.P
   fprintf(fid, '%6d %8g %4g ', Net.SNParam.N(n), Net.SNParam.JExt(n), Net.SNParam.DeltaExt(n));
   fprintf(fid, '%6d %4g %8g ', Net.SNParam.NExt(n), Net.SNParam.NuExt(n), Net.SNParam.Beta(n)*1000);
   fprintf(fid, '%4g %4g %4g ', Net.SNParam.Theta(n), Net.SNParam.H(n), Net.SNParam.Tarp(n)*1000);
   if Net.SNParam(1).Type == Net.Constants(1).NT_LIFCA
      fprintf(fid, '%4g %4g %4g ', Net.SNParam.AlphaC(n), Net.SNParam.TauC(n)*1000, Net.SNParam.GC(n));
   end
   fprintf(fid, '0\n');
end

fclose(fid);


%-----
%   CONNECTIVITY PARAMETERS...
%-----

%
% Opens module input file...
%
[fid, message] = fopen(OutConnectivityFile, 'wt');
if fid == -1
   disp(message);
   Net = [];
   return
end

%
% Scans populations of synapses...
%
for postsyn = 1:Net.P
   for presyn = 1:Net.P
      if Net.CParam.c(postsyn,presyn) > 0 
         fprintf(fid, '%4d %4d %8g ', postsyn-1, presyn-1, Net.CParam.c(postsyn,presyn));
         fprintf(fid, '%4g %4g ''%s'' ', Net.CParam.DMin(postsyn,presyn)*1000, ...
            Net.CParam.DMax(postsyn,presyn)*1000, SynapseType);
         fprintf(fid, '%8g %4g \n', Net.CParam.J(postsyn,presyn), Net.CParam.Delta(postsyn,presyn));
%       else
%          fprintf(fid, '%4d %4d %8g ', postsyn-1, presyn-1, 0);
%          fprintf(fid, '%4g %4g ''%s'' ', 0, 0, SynapseType);
%          fprintf(fid, '%8g %4g \n', 0, 0);
      end
   end
end

fclose(fid);
