# Supplementary material for: Adaptation Shapes Local Cortical Reactivity: From Bifurcation Diagram and Simulations to Human Physiological and Pathological Responses
Source: eNeuro. 2023 Jul 24;10(7):ENEURO.0435-22.2023. doi: 10.1523/ENEURO.0435-22.2023 (PMC10368205; doi:10.1523/ENEURO.0435-22.2023)
Supplement: Extended Data 1 — Code accessibility statement. The included computer code is in two parts. First is a MATLAB script entitled “SpikingNeuronNetwork_Perseo.m” to simulate our networks through Perseo, which is open-source software available at https://github.com/mauriziomattia/Perseus. Also, a Python code entitled “SpikingNeuronNetwork_nest.py” allows the simulation of the spiking neuron network presented in this work using the NEST. This Python code provides an explicit and detailed implementation of the spiking neuron network we modeled. The second part is made of two MATLAB scripts entitled “main_1Module.m” and “main_2Modules.m.” These scripts were used to present and analyze the firing rate time series of the single-module and two-module spiking neuron networks having specific excitation and adaptation levels. Download Extended Data 1, ZIP file. [file enu-eN-NWR-0435-22-s01.zip › Adaptation_and_cortical_responses-main/model/perseo.ini]

NeuronType       = 'LIFCA'         # Neurons type 'VIF', 'LIF', 'VIFCA', 'LIFCA'

ModuleFile       = 'modules.ini'

DelayDistribType = 'Exponential' # Delay distribution type: 'Uniform', 'Exponential', ...
DelayNumber      = 80            # Number of layers to sample the distributions of delay.
SynapticExtractionType = 'FIXEDNUM'  # 'FIXEDNUM' 'RANDOM'

ConnectivityFile = 'connectivity.ini'
CommandFile      = 'protocol.ini'
LogFile          = 'perseo.log'

#Life             = 2 #1010000 # 260000        # Lifetime of the simulation (ms)


#-----
# Seeds of the pseudo-random number generator: if they are not set the randomize() 
# function is launched.
#-----
# NeuronsSeed  = #878918202  # Seme per lo stato iniziale dei neuroni.
# SynapsesSeed = #878918202  # Seme per lo stato iniziale delle sinapsi.


#-----
# Population emission rate logging.
#-----
OutRates      = YES         # If YES, prints the emission rate of the defined populations.
RatesFile     = 'rates.dat' # Logging file name.
RatesSampling =  1.0         # Intervallo di campionamento delle frequenze [ms].
StartTime     =  0.0         # Starting time of the logging in ms.


#-----
# Synaptic matrix dump (memory and time consuming...).
#-----
OutSynapses  = NO         # If YES, prints the status of the synapses in the range selected.
SynapsesFile = 'synapses' # Output file name.
PreStart     = 0          # Synaptic submatrix to print.
PreEnd       = 4999
PostStart    = 0
PostEnd      = 4999


#-----
# Log of the spikes emitted by a subpopulation of neurons (memory and time consuming...).
#-----
OutSpikes   = NO           # If YES, prints the emitted spikes.NO 
SpikesFile  = 'spikes.dat' # Output file name.
NeuronStart = 0            # Subpopulation of neurons to log.
NeuronEnd   = 500


#-----
# Estimated synaptic transition logging.
#-----
OutSynTrans      = NO             # If YES, prints the synaptic transtions probabilities.
SynTransFile     = 'syntrans.dat' # Output file name.
SynTransSampling = 50.0           # Sampling interval in ms.


#-----
# Detailed logging of the synaptic transitions (memory and time consuming...).
#-----
OutSynDetTrans  = NO              # If YES prints the detailed synaptic transitions.
SynDetTransFile = 'syndetail.dat' # Output file name.


#-----
# Logging of the the subpopulation of synapses from different presynaptic populations, for each neuron.
#-----
OutSynStruct  = NO          # If YES, prints the dendritic summary of the synapse states.
SynStructFile = 'synstruct' # Prefix of the output file name.


#-----
# Logging of synaptic state changes (memory and time consuming...).
#-----
OutSynState  = NO             # If YES, logs the synaptic state changes of a subset of synapses.
SynStateFile = 'synstate.dat' # Output file name.
SSPreStart   = 0              # Subset of synapses in the synaptic matrix to print.
SSPreEnd     = 9
SSPostStart  = 0
SSPostEnd    = 9


#-----
# Logging of the single neuron dynamics.
#-----
OutNeuState  = NO             # If YES prints the time evolution of neuron state.
NeuStateFile = 'neustate.dat' # Output file name.
NSStart      = 0              # Subset of neurons to follow.
NSEnd        = 9


#-----
# Logging of the current afferent to a neuron.
#-----
OutAffCurr      = NO           # If YES prints the afferent current to the selected neuron.
AffCurrFile    = 'current.dat' # Output file name.
AffCurrSampling = 10.0          # Sampling period in ms.
ACNeuron        = 0        # Neuron to probe.
