# Supplementary material for: Adaptation Shapes Local Cortical Reactivity: From Bifurcation Diagram and Simulations to Human Physiological and Pathological Responses
Source: eNeuro. 2023 Jul 24;10(7):ENEURO.0435-22.2023. doi: 10.1523/ENEURO.0435-22.2023 (PMC10368205; doi:10.1523/ENEURO.0435-22.2023)
Supplement: Extended Data 1 — Code accessibility statement. The included computer code is in two parts. First is a MATLAB script entitled “SpikingNeuronNetwork_Perseo.m” to simulate our networks through Perseo, which is open-source software available at https://github.com/mauriziomattia/Perseus. Also, a Python code entitled “SpikingNeuronNetwork_nest.py” allows the simulation of the spiking neuron network presented in this work using the NEST. This Python code provides an explicit and detailed implementation of the spiking neuron network we modeled. The second part is made of two MATLAB scripts entitled “main_1Module.m” and “main_2Modules.m.” These scripts were used to present and analyze the firing rate time series of the single-module and two-module spiking neuron networks having specific excitation and adaptation levels. Download Extended Data 1, ZIP file. [file enu-eN-NWR-0435-22-s01.zip › Adaptation_and_cortical_responses-main/model/protocol.ini]

#
# Protocollo di stimolazione per la rete definita da perseo.ini.
#
#    Comandi disponibili:
#
#    RANDOM_STIMULI n f
#          Crea n stimoli casuali con livello di codifica f (in media).
#
#    CORRUPTED_STIMULUS i cl
#          Crea una versione corrotta casualmente dello stimolo i e 
#          livello di corruzione cl compreso tra 0 e 1: 0 non corrompe
#          il prototipo, 1 rigenera a caso l'intero prototipo. La 
#          percentuale di neuroni attivi in tutti e due i pattern e'
#          pari a 1-(1-f)cl dove f e' il livello di codifica. Nota
#          che la corruzione mantiene in media il livello di codifica.
#
#    START_STIMULATION t n c
#          Avvia la stimolazione dopo un tempo t, espresso in ms, con
#          lo stimolo n e contrasto c. Il contrasto c indica
#          l'incremento percentuale delle frequenze dei neuroni esterni
#          per i neuroni stimolati: se \nu_ext e' la frequenze degli
#          esterni, sotto stimolo diventa \nu_ext*(1 + c).
#
#    STOP_STIMULATION t
#          Interrompe la stimolazione dopo un tempo t.
#
#    REPEATED_STIMULATION s sp dp n sc ec tau
#          presenta n volte ripetutamente i pattern create a partire
#          da un periodo s, con un periodo di stimolazione pari a sp,
#          ed un periodo di ritardo tra due presentazioni consecutive
#          pari a dp. Il contrasto all'interno di un ciclo di presentazione
#          e' calcolato come ec+sc*exp(-t/tau) dove sc e' il contrasto
#          iniziale meno quello finale, ec e' il contrasto finale, tau e il 
#          tempo caratteristico di questo decadimento e t e' il ciclo di 
#          presentazione che parte da 0.
#
#    PRINT_DENDRITIC_STRUCTURE t
#          Stampa la struttura dedritica dopo un tempo t in un file 
#          dal nome 'denstruct%i.dat' dove %i e' il tempo della rete
#          della stampa.
#
#    START_SPIKE_RECORDING t
#          Avvia la registrazione degli impulsi dopo un periodo t
#          come definito in perseo.ini. Solo se OUT_SPIKES e' YES.
#
#    STOP_SPIKE_RECORDING t
#          Interrompe la registrazione degli impulsi dopo un tempo t.
#
#    SINUSOIDAL_STIMULATION <stim_num> <t0> <Deltat> <stim_period> ...
#                           <sin_period> <sin_phase> <sin_amplitude>
#          Sinusoidal modulation of the external rate of afferent spikes.
#
#    SET_PARAM <time> <population> <param_num> <value>
#          To implement.
#
# SET_PARAM 5000 0 4 4
# SET_PARAM 1 0 4 0.75
# SET_PARAM 2999 0 4 4
# SET_PARAM 1 0 4 0.75
# SET_PARAM 2999 0 4 4
# SET_PARAM 1 0 4 0.75
# SET_PARAM 2999 0 4 4
